# Supplementary material for: POSH undergoes phase separation and co-condensation with SHANK2/3 to regulate spine development
Source: Protein Cell. 2025 Aug 4;17(1):77–82. doi: 10.1093/procel/pwaf066 (PMC12888918; doi:10.1093/procel/pwaf066)
Supplement: pwaf066_Supplementary_Movies_S1 [file pwaf066_supplementary_movies_s1.zip]

Archive with 1 entries (1 files):
- pwaf066_suppl_Supplementary_Movies_S1.avi
